# Supplementary material for: Inhibition of Oxidative Stress and ALOX12 and NF-κB Pathways Contribute to the Protective Effect of Baicalein on Carbon Tetrachloride-Induced Acute Liver Injury
Source: Antioxidants (Basel). 2021 Jun 18;10(6):976. doi: 10.3390/antiox10060976 (PMC8235740; doi:10.3390/antiox10060976)
Supplement: Supplementary file 1 [file antioxidants-10-00976-s001.zip]

Archive with 1 entries (1 files):
- antioxidants-1215182-supplementary.pdf
